# Supplementary material for: Genomic analysis of Ugandan and Rwandan chicken ecotypes using a 600 k genotyping array
Source: BMC Genomics. 2016 May 26;17:407. doi: 10.1186/s12864-016-2711-5 (PMC4882793; doi:10.1186/s12864-016-2711-5)
Supplement: Additional file 1: Table S1. — Table showing family, individual, and sex identification for study samples. (XLSX 37 kb) [file 12864_2016_2711_MOESM1_ESM.xlsx]

## Sheet: snp data fam-ind-sex id
FID	IID	SEX (1= male, 2= female)
UGANDA	12-A12.MASAKA	1
UGANDA	13-B01.MASAKA	1
UGANDA	14-B02.MASAKA	1
UGANDA	15-B03.MASAKA	1
UGANDA	16-B04.MASAKA	1
UGANDA	1-A01.KAMULI	1
UGANDA	22-B10.LOWERO	1
UGANDA	23-B11.LOWERO	1
UGANDA	24-B12.LOWERO	1
UGANDA	25-C01.LOWERO	1
UGANDA	26-C02.LOWERO	1
UGANDA	27-C03.LOWERO	1
UGANDA	28-C04.LOWERO	1
UGANDA	2-A02.KAMULI	1
UGANDA	32-C07.KAMULI	1
UGANDA	35-C09. KAMULI	1
UGANDA	3-A03. KAMULI	1
UGANDA	45-D02. KAMULI	1
UGANDA	48-D04. KAMULI	1
UGANDA	4-A04. KAMULI	1
UGANDA	56-D10. MASAKA	1
UGANDA	5-A05. KAMULI	1
UGANDA	62-D12. MASAKA	1
UGANDA	64-E02. MASAKA	1
UGANDA	65-E03. MASAKA	1
UGANDA	69-E05. MASAKA	1
UGANDA	74-E07. MASAKA	1
UGANDA	76-E09. MASAKA	1
UGANDA	7-A07.KAMULI	1
UGANDA	84-F01.LOWERO	1
UGANDA	8-A08.KAMULI	1
UGANDA	91-F05.LOWERO	1
UGANDA	92-F06.LOWERO	1
UGANDA	96-F10.LOWERO	1
UGANDA	97-F11.LOWERO	1
KUROILER	K12-G12._KUROILER	1
KUROILER	K13-H01._KUROILER	1
KUROILER	K16-H04._KUROILER	1
KUROILER	K1-G01._KUROILER	1
KUROILER	K21-H09._KUROILER	1
KUROILER	K4-G04._KUROILER	1
KUROILER	K5-G05._KUROILER	1
KUROILER	K6-G06._KUROILER	1
KUROILER	K7-G07._KUROILER	1
RWANDA	1-C02-GS202340 Kicukiro	1
RWANDA	1-C03-GS202348 Kicukiro	1
RWANDA	1-C04-GS201875 Kicukiro	1
RWANDA	1-C05-GS201883 Kicukiro	1
RWANDA	1-D10-GS201824 Kirehe	1
RWANDA	1-D11-GS201832-2 Kirehe	1
RWANDA	1-E01-GS202334 Kirehe	1
RWANDA	1-E02-GS202342 Kirehe	1
RWANDA	1-E03-GS202350 Nyagatare	1
RWANDA	1-E08-GS201859 Nyagatare	1
RWANDA	1-E09-GS201867 Nyagatare	1
RWANDA	1-E10-GS201825 Nyagatare	1
RWANDA	1-F09-GS201868 Kicukiro	1
RWANDA	1-F12-GS201842 Musanze	1
RWANDA	1-G08-GS201861 Musanze	1
RWANDA	1-H06-GS202327 Rubavu	1
RWANDA	1-H09-GS201870 Rubavu	1
RWANDA	1-H10-GS201828 Rubavu	1
RWANDA	2-H08-GS201845 Rubavu	1
UGANDA	100-F12.LOWERO	2
UGANDA	10-A10.KAMULI	2
UGANDA	11-A11.MASAKA	2
UGANDA	17-B05.MASAKA	2
UGANDA	19-B07.MASAKA	2
UGANDA	20-B08.MASAKA	2
UGANDA	21-B09.LOWERO	2
UGANDA	29-C05.LOWERO	2
UGANDA	30-C06.LOWERO	2
UGANDA	34-C08. KAMULI	2
UGANDA	37-C10. KAMULI	2
UGANDA	38-C11. KAMULI	2
UGANDA	39-C12. KAMULI	2
UGANDA	44-D01. KAMULI	2
UGANDA	46-D03. KAMULI	2
UGANDA	49-D05. KAMULI	2
UGANDA	51-D06. KAMULI	2
UGANDA	53-D07. KAMULI	2
UGANDA	54-D08. KAMULI	2
UGANDA	55-D09. MASAKA	2
UGANDA	61-D11. MASAKA	2
UGANDA	63-E01. MASAKA	2
UGANDA	68-E04. MASAKA	2
UGANDA	6-A06.KAMULI	2
UGANDA	71-E06. MASAKA	2
UGANDA	75-E08. MASAKA	2
UGANDA	77-E10. MASAKA	2
UGANDA	80-E11.LOWERO	2
UGANDA	82-E12.LOWERO	2
UGANDA	85-F02.LOWERO	2
UGANDA	86-F03.LOWERO	2
UGANDA	88-F04.LOWERO	2
UGANDA	93-F07.LOWERO	2
UGANDA	94-F08.LOWERO	2
UGANDA	95-F09.LOWERO	2
UGANDA	9-A09.KAMULI	2
KUROILER	K10-G10._KUROILER	2
KUROILER	K11-G11._KUROILER	2
KUROILER	K14-H02._KUROILER	2
KUROILER	K15-H03._KUROILER	2
KUROILER	K17-H05._KUROILER	2
KUROILER	K18-H06._KUROILER	2
KUROILER	K19-H07._KUROILER	2
KUROILER	K20-H08._KUROILER	2
KUROILER	K22-H10._KUROILER	2
KUROILER	K23-H11._KUROILER	2
KUROILER	K24-H12._KUROILER	2
KUROILER	K2-G02._KUROILER	2
KUROILER	K3-G03._KUROILER	2
KUROILER	K8-G08._KUROILER	2
KUROILER	K9-G09._KUROILER	2
RWANDA	1-A01-GS202330 Huye	2
RWANDA	1-A02-GS202338 Huye	2
RWANDA	1-A03-GS202346 Huye	2
RWANDA	1-A04-GS202354 Huye	2
RWANDA	1-A05-GS201881 Huye	2
RWANDA	1-A06-GS202320 Huye	2
RWANDA	1-A07-GS202328 Huye	2
RWANDA	1-A08-GS201855 Huye	2
RWANDA	1-A09-GS201863 Huye	2
RWANDA	1-A10-GS201871 Huye	2
RWANDA	1-A11-GS201829-2 Huye	2
RWANDA	1-A12-GS201837 Huye	2
RWANDA	1-B01-GS202331 Huye	2
RWANDA	1-B02-GS202339 Huye	2
RWANDA	1-B03-GS202347 Huye	2
RWANDA	1-B04-GS201874 Huye	2
RWANDA	1-B05-GS201882 Huye	2
RWANDA	1-B06-GS202321 Huye	2
RWANDA	1-B07-GS202329 Huye	2
RWANDA	1-B08-GS201856 Huye	2
RWANDA	1-B09-GS201864 Huye	2
RWANDA	1-B10-GS201872 Huye	2
RWANDA	1-B11-GS201830 Huye	2
RWANDA	1-B12-GS201838 Huye	2
RWANDA	1-C01-GS202332 Huye	2
RWANDA	1-C06-GS202322 Kicukiro	2
RWANDA	1-C07-GS201849 Kicukiro	2
RWANDA	1-C08-GS201857 Kicukiro	2
RWANDA	1-C09-GS201865 Kicukiro	2
RWANDA	1-C10-GS201873 Kicukiro	2
RWANDA	1-C11-GS201831-2 Kicukiro	2
RWANDA	1-C12-GS201839 Kirehe	2
RWANDA	1-D01-GS202333 Kirehe	2
RWANDA	1-D02-GS202341 Kirehe	2
RWANDA	1-D03-GS202349 Kirehe	2
RWANDA	1-D04-GS201876 Kirehe	2
RWANDA	1-D05-GS201884 Kirehe	2
RWANDA	1-D06-GS202323 Kirehe	2
RWANDA	1-D07-GS201850 Kirehe	2
RWANDA	1-D08-GS201858 Kirehe	2
RWANDA	1-D09-GS201866 Kirehe	2
RWANDA	1-D12-GS201840 Kirehe	2
RWANDA	1-E04-GS201877 Nyagatare	2
RWANDA	1-E05-GS201885 Nyagatare	2
RWANDA	1-E06-GS202324 Nyagatare	2
RWANDA	1-E07-GS201851 Nyagatare	2
RWANDA	1-E11-GS201833 Nyagatare	2
RWANDA	1-E12-GS201841 Nyagatare	2
RWANDA	1-F01-GS202335 Nyagatare	2
RWANDA	1-F02-GS202343 Nyagatare	2
RWANDA	1-F03-GS202351 Nyagatare	2
RWANDA	1-F04-GS201878 Nyagatare	2
RWANDA	1-F05-GS201886 Nyagatare	2
RWANDA	1-F06-GS202325 Kicukiro	2
RWANDA	1-F07-GS201852 Kicukiro	2
RWANDA	1-F08-GS201860 Kicukiro	2
RWANDA	1-F10-GS201826 Kicukiro	2
RWANDA	1-F11-GS201834-2 Musanze	2
RWANDA	1-G01-GS202336 Musanze	2
RWANDA	1-G02-GS202344 Musanze	2
RWANDA	1-G03-GS202352 Musanze	2
RWANDA	1-G04-GS201879 Musanze	2
RWANDA	1-G05-GS202318 Musanze	2
RWANDA	1-G06-GS202326 Musanze	2
RWANDA	1-G07-GS201853 Musanze	2
RWANDA	1-G09-GS201869 Musanze	2
RWANDA	1-G10-GS201827 Musanze	2
RWANDA	1-G11-GS201835 Musanze	2
RWANDA	1-G12-GS201843-2 Musanze	2
RWANDA	1-H01-GS202337 Musanze	2
RWANDA	1-H02-GS202345 Rubavu	2
RWANDA	1-H03-GS202353 Rubavu	2
RWANDA	1-H04-GS201880 Rubavu	2
RWANDA	1-H05-GS202319 Rubavu	2
RWANDA	1-H07-GS201854 Rubavu	2
RWANDA	1-H08-GS201862 Rubavu	2
RWANDA	1-H11-GS201836 Rubavu	2
RWANDA	1-H12-GS201844 Rubavu	2
RWANDA	2-H09-GS201846 Rubavu	2
RWANDA	2-H10-GS201847 Rubavu	2
RWANDA	2-H11-GS201848 Rubavu	2
UGANDA	18-B06.MASAKA	other
